# Supplementary material for: Unbounded number line estimation as a measure of numerical estimation
Source: PLoS One. 2019 Mar 14;14(3):e0213102. doi: 10.1371/journal.pone.0213102 (PMC6417782; doi:10.1371/journal.pone.0213102)
Supplement: S2 Dataset — (TXT) [file pone.0213102.s002.txt]

Participant	Age	Gender	REE_Numerosity_Perception	REE_Numerosity_Production	REE_Bounded_Perception	REE_Bounded_Production	REE_Unbounded_Perception	REE_Unbounded_Production
V1	26	female	-13,00	27,50	1,14	-0,19	2,00	-2,24
V2	37	male	-1,25	-2,00	0,55	-0,83	-9,00	19,79
V3	29	female	-8,00	12,00	0,36	-1,18	32,00	-5,11
V4	27	male	-16,50	-2,50	-0,01	-0,48	-10,00	-0,16
V5	38	male	-17,00	-10,50	0,71	-1,34	-14,00	10,06
V6	32	male	-27,25	116,00	1,47	-1,84	34,00	-24,61
V7	29	male	-25,75	55,00	0,36	-0,79	2,00	-3,53
V8	27	female	-23,00	15,00	0,80	0,05	0,00	0,38
V9	26	female	-17,75	17,00	0,06	-0,67	-30,00	32,30
V10	22	female	-24,75	25,00	0,39	-0,87	-29,00	27,64
V11	24	female	-30,75	47,00	2,37	-2,88	-7,00	13,18
V12	24	male	-39,00	24,50	1,85	-1,72	-10,00	-1,74
V13	22	male	1,00	7,00	1,83	-0,44	-5,00	2,74
V14	23	male	-41,00	20,50	-0,43	-3,18	-15,00	3,03
V15	24	male	-35,50	8,50	1,76	-3,31	12,00	-13,04
V16	23	female	-15,75	3,50	-0,55	-1,28	-43,00	-25,13
V17	20	female	-27,50	14,00	0,52	-1,42	-23,00	12,16
V18	22	female	-33,50	9,50	2,41	-2,74	-31,00	22,14
V19	20	female	-24,75	14,00	0,84	0,89	-15,00	5,57
V20	20	female	-9,75	-7,50	0,52	-0,72	12,00	-0,62
V21	21	female	-32,00	45,50	1,96	-2,67	-11,00	7,27
V22	25	male	-17,50	7,00	0,72	-1,54	-28,00	37,43
V23	21	male	-24,00	6,00	-0,38	-4,38	10,00	10,41
V24	19	female	-34,25	80,00	1,56	-1,84	-19,00	26,75
V25	19	female	-16,25	3,00	0,85	-1,97	-33,00	19,69
V26	22	female	-20,25	18,00	-2,34	0,07	-28,00	31,43
V27	21	female	-23,00	38,00	0,49	-3,76	-29,00	12,02
V28	22	male	-25,50	24,00	0,67	-1,10	-24,00	25,53
V29	21	female	-2,25	4,50	0,18	-3,17	-43,00	-4,68
V30	20	female	-23,75	21,50	3,94	-2,57	-27,00	18,97
V31	24	male	33,75	3,00	-1,20	-0,92	-28,00	40,15
V32	24	male	-23,50	21,00	0,66	-0,36	-22,00	15,14
V33	21	male	-24,50	10,00	0,54	-3,14	26,00	17,44
V34	21	female	-34,75	33,50	1,20	-0,63	-2,00	11,74
V35	22	female	-35,25	33,50	2,03	-3,87	-25,00	4,74
V36	21	female	-25,25	25,00	-0,18	-1,64	-19,00	11,59
V37	22	female	3,00	18,00	-0,38	0,80	-18,00	11,09
V38	22	female	-35,75	40,50	1,59	-2,50	-7,00	-13,72
V39	22	female	-36,50	75,00	1,24	-1,37	-22,00	16,64
V40	22	female	-18,50	30,50	1,84	-0,97	-34,00	52,28
V41	21	female	2,50	25,50	6,78	-6,04	-2,00	-0,67
V42	23	male	-16,50	33,00	0,07	-2,20	-35,00	13,61
V43	22	female	-38,75	38,00	0,10	-1,15	-43,00	-20,82
V44	26	female	33,25	11,50	-0,05	0,33	-26,00	35,35
V45	20	female	-14,75	18,00	1,33	-3,39	-34,00	28,38
V46	20	female	-19,50	29,50	1,27	-1,25	-14,00	10,28
V47	22	male	-31,50	45,00	2,03	-1,02	-15,00	10,01
V48	22	female	-27,00	-7,00	0,78	-0,64	0,00	10,83
V49	22	female	-11,25	-19,00	1,23	-2,22	16,00	-11,31
V50	21	female	-20,75	-1,00	1,35	-1,03	-6,00	2,22
V51	25	female	-36,75	38,00	3,95	-4,67	-34,00	25,58
V52	39	female	-17,00	-17,50	1,92	-1,85	4,00	-0,62
V53	27	female	-36,75	17,50	-1,43	-0,06	-10,00	0,43
V54	20	female	-22,50	44,00	1,92	-8,67	-25,00	31,30
V55	26	male	-15,75	28,50	0,25	-1,45	-19,00	5,71
V56	22	female	-5,00	20,00	1,85	-0,96	-16,00	17,95
V57	21	female	-31,00	10,00	1,42	-2,10	-28,00	9,34
V58	21	female	11,25	-18,00	2,06	0,06	-18,00	18,94
V59	21	female	-36,75	68,50	1,31	-1,52	-22,00	5,68
V60	28	female	-11,00	10,50	0,83	-1,76	-17,00	11,47
V61	21	female	-24,75	82,50	2,03	-4,40	-26,00	15,47
V62	23	female	-22,25	0,50	-1,02	-2,01	-25,00	21,12
V63	20	female	-22,50	8,50	1,16	-5,18	-14,00	18,20
V64	21	female	-4,25	-7,50	-0,39	-1,94	-2,00	-9,66
V65	26	female	-28,00	65,50	1,90	-2,18	-31,00	43,65
V66	19	female	-32,25	58,00	2,33	-3,26	-18,00	11,19
V67	20	female	-21,00	7,00	2,52	-4,48	-13,00	12,81
V68	20	female	-12,50	30,00	1,86	-2,93	-12,00	14,53
V69	22	female	-29,75	-10,50	-1,60	-0,30	-17,00	15,19
V70	20	female	-24,25	24,00	0,36	-1,49	-24,00	11,59
V71	24	male	5,50	-6,00	0,80	0,26	0,00	12,57
V72	27	female	-29,25	-10,00	1,22	-0,35	-25,00	7,94
V73	23	female	-32,00	49,50	2,31	-0,30	-42,00	-7,49
V74	33	male	-22,50	9,50	2,55	-3,20	-16,00	8,90
V75	36	male	-9,00	-14,00	-0,05	-1,25	-10,00	-0,72
