# Supplementary material for: Unbounded number line estimation as a measure of numerical estimation
Source: PLoS One. 2019 Mar 14;14(3):e0213102. doi: 10.1371/journal.pone.0213102 (PMC6417782; doi:10.1371/journal.pone.0213102)
Supplement: S1 File — (XLSX) [file pone.0213102.s003.xlsx]

## Sheet: Blatt1
# Reinert, R. M., Hartmann, M., Huber, S. & Moeller., K.
Relative estimation errors of the medians of "Unbounded number line estimation as a measure of numerical estimation"
Description of variables
Participant	ID of test person
Age	Age in years
Gender	Categorial variable: female / male
REE_Numerosity_Perception	Mean percent relative estimation error (REE) of the median of the numersoity estimation perception task = (estimation number - target number)/number range of the task * 100
REE_Numerosity_Production	Mean percent relative estimation error (REE) of the median of the numersoity estimation production task = (estimation number - target number)/number range of the task * 100
REE_Bounded_Perception	Mean percent relative estimation error (REE) of the median of the bounded number line estimation perception task = (estimation number - target number)/number range of the task * 100
REE_Bounded_Production	Mean percent relative estimation error (REE) of the median of the bounded number line estimation production task = (estimation number - target number)/number range of the task * 100
REE_Unbounded_Perception	Mean percent relative estimation error (REE) of the median of the unbounded number line estimation perception task = (estimation number - target number)/number range of the task * 100
REE_Unbounded_Production	Mean percent relative estimation error (REE) of the median of the unbounded number line estimation production task = (estimation number - target number)/number range of the task * 100
